# Supplementary material for: Decreased expression of METTL14 predicts poor prognosis and construction of a prognostic signature for clear cell renal cell carcinoma
Source: Cancer Cell Int. 2021 Jan 11;21:46. doi: 10.1186/s12935-020-01738-2 (PMC7802286; doi:10.1186/s12935-020-01738-2)
Supplement: Supplementary file 1 — Additional file 1. Table S1: Original file for qRT-PCR results. [file 12935_2020_1738_MOESM1_ESM.xls]

## Sheet: Results
Block Type	96well
Chemistry	SYBR_GREEN
Experiment File Name	\\Mac\Home\Desktop\2020-11-25 LSY.eds
Experiment Run End Time	2020-11-25 12:33:26 PM ULAT
Instrument Type	steponeplus
Passive Reference
Well	Sample Name	Target Name	Task	Reporter	Quencher	RQ	RQ Min	RQ Max	Cт	Cт Mean	Cт SD	ΔCт	ΔCт Mean	ΔCт SE	HK Control ΔCт Mean	HK Control ΔCт SE	ΔΔCт	Automatic Ct Threshold	Ct Threshold	Automatic Baseline	Baseline Start	Baseline End	Efficiency	Tm1	Tm2	Tm3	Comments	OUTLIERRG	MTP
A7	23T	METTL14	UNKNOWN	SYBR	None	1.7735	1.37303	2.29079	25.0606	25.1966	0.223294		3.66978	0.132992			-0.826603	TRUE	5161.86	TRUE	1	2	1	79.4896				N	N
A8	23T	METTL14	UNKNOWN	SYBR	None	1.7735	1.37303	2.29079	25.0748	25.1966	0.223294		3.66978	0.132992			-0.826603	TRUE	5161.86	TRUE	1	2	1	79.4896				N	N
A9	23T	METTL14	UNKNOWN	SYBR	None	1.7735	1.37303	2.29079	25.4543	25.1966	0.223294		3.66978	0.132992			-0.826603	TRUE	5161.86	TRUE	3	14	1	79.1829				N	N
A10	25T	METTL14	UNKNOWN	SYBR	None	0.293585	0.197221	0.437034	26.8605	26.7397	0.144233		6.26454	0.206728			1.76815	TRUE	5161.86	TRUE	3	16	1	79.1829				N	N
A11	25T	METTL14	UNKNOWN	SYBR	None	0.293585	0.197221	0.437034	26.58	26.7397	0.144233		6.26454	0.206728			1.76815	TRUE	5161.86	TRUE	3	15	1	79.1819				N	N
A12	25T	METTL14	UNKNOWN	SYBR	None	0.293585	0.197221	0.437034	26.7786	26.7397	0.144233		6.26454	0.206728			1.76815	TRUE	5161.86	TRUE	3	17	1	79.1819				N	N
B7	23N	METTL14	UNKNOWN	SYBR	None	3.28524	2.8698	3.76083	29.5237	29.6414	0.105485		2.78039	0.0702517			-1.716	TRUE	5161.86	TRUE	3	17	1	79.3406				N	N
B8	23N	METTL14	UNKNOWN	SYBR	None	3.28524	2.8698	3.76083	29.673	29.6414	0.105485		2.78039	0.0702517			-1.716	TRUE	5161.86	TRUE	3	22	1	79.1915	84.7079			N	Y
B9	23N	METTL14	UNKNOWN	SYBR	None	3.28524	2.8698	3.76083	29.7274	29.6414	0.105485		2.78039	0.0702517			-1.716	TRUE	5161.86	TRUE	3	21	1	79.1829				N	N
B10	25N	METTL14	UNKNOWN	SYBR	None	2.76018	1.75407	4.34338	29.5171	29.567	0.352161		3.03162	0.235573			-1.46476	TRUE	5161.86	TRUE	3	22	1	79.1829	74.7094			N	Y
B11	25N	METTL14	UNKNOWN	SYBR	None	2.76018	1.75407	4.34338	29.9415	29.567	0.352161		3.03162	0.235573			-1.46476	TRUE	5161.86	TRUE	3	21	1	79.1819	74.7066			N	Y
B12	25N	METTL14	UNKNOWN	SYBR	None	2.76018	1.75407	4.34338	29.2425	29.567	0.352161		3.03162	0.235573			-1.46476	TRUE	5161.86	TRUE	1	2	1	79.1819	74.5574			N	Y
C1	28T	METTL14	UNKNOWN	SYBR	None	0.184999	0.129037	0.265231	26.2467	26.0605	0.315181		6.9308	0.187193			2.43441	TRUE	5161.86	TRUE	3	14	1	79.1894				N	N
C2	28T	METTL14	UNKNOWN	SYBR	None	0.184999	0.129037	0.265231	25.6966	26.0605	0.315181		6.9308	0.187193			2.43441	TRUE	5161.86	TRUE	1	2	1	79.0402				Y	N
C3	28T	METTL14	UNKNOWN	SYBR	None	0.184999	0.129037	0.265231	26.2381	26.0605	0.315181		6.9308	0.187193			2.43441	TRUE	5161.86	TRUE	3	15	1	79.4887				N	N
C4	29T	METTL14	UNKNOWN	SYBR	None	0.0931853	0.0599455	0.144856	26.6018	26.9728	0.373197		7.92014	0.229232			3.42375	TRUE	5161.86	TRUE	1	2	1	79.3396				N	N
C5	29T	METTL14	UNKNOWN	SYBR	None	0.0931853	0.0599455	0.144856	27.3482	26.9728	0.373197		7.92014	0.229232			3.42375	TRUE	5161.86	TRUE	3	18	1	79.1885				N	N
C6	29T	METTL14	UNKNOWN	SYBR	None	0.0931853	0.0599455	0.144856	26.9684	26.9728	0.373197		7.92014	0.229232			3.42375	TRUE	5161.86	TRUE	1	2	1	79.1885				N	N
C7	34T	METTL14	UNKNOWN	SYBR	None	1.09983	0.723952	1.67085	24.2463	24.5731	0.352509		4.35911	0.217295			-0.137275	TRUE	5161.86	TRUE	1	2	1	79.3406				N	N
C8	34T	METTL14	UNKNOWN	SYBR	None	1.09983	0.723952	1.67085	24.5263	24.5731	0.352509		4.35911	0.217295			-0.137275	TRUE	5161.86	TRUE	1	2	1	79.3406				N	N
C9	34T	METTL14	UNKNOWN	SYBR	None	1.09983	0.723952	1.67085	24.9466	24.5731	0.352509		4.35911	0.217295			-0.137275	TRUE	5161.86	TRUE	3	15	1	79.332				N	N
C10	40T	METTL14	UNKNOWN	SYBR	None	0.967215	0.826973	1.13124	21.7425	21.7459	0.0112972		4.54448	0.0813979			0.0480919	TRUE	5161.86	TRUE	1	2	1	79.332				N	N
C11	40T	METTL14	UNKNOWN	SYBR	None	0.967215	0.826973	1.13124	21.7584	21.7459	0.0112972		4.54448	0.0813979			0.0480919	TRUE	5161.86	TRUE	1	2	1	79.1819				N	N
C12	40T	METTL14	UNKNOWN	SYBR	None	0.967215	0.826973	1.13124	21.7366	21.7459	0.0112972		4.54448	0.0813979			0.0480919	TRUE	5161.86	TRUE	1	2	1	79.1819				N	N
D1	28N	METTL14	UNKNOWN	SYBR	None	1.16722	1.01335	1.34445	28.606	28.4883	0.102731		4.27331	0.073455			-0.223075	TRUE	5161.86	TRUE	3	20	1	79.0402				N	N
D2	28N	METTL14	UNKNOWN	SYBR	None	1.16722	1.01335	1.34445	28.4416	28.4883	0.102731		4.27331	0.073455			-0.223075	TRUE	5161.86	TRUE	3	18	1	79.0402				N	N
D3	28N	METTL14	UNKNOWN	SYBR	None	1.16722	1.01335	1.34445	28.4171	28.4883	0.102731		4.27331	0.073455			-0.223075	TRUE	5161.86	TRUE	3	20	1	79.3396				N	N
D4	29N	METTL14	UNKNOWN	SYBR	None	0.204865	0.167186	0.251037	29.8933	30.082	0.180278		6.78364	0.105611			2.28725	TRUE	5161.86	TRUE	3	20	1	75.1645	79.1904			N	Y
D5	29N	METTL14	UNKNOWN	SYBR	None	0.204865	0.167186	0.251037	30.2524	30.082	0.180278		6.78364	0.105611			2.28725	TRUE	5161.86	TRUE	3	22	1	75.0144				N	N
D6	29N	METTL14	UNKNOWN	SYBR	None	0.204865	0.167186	0.251037	30.1003	30.082	0.180278		6.78364	0.105611			2.28725	TRUE	5161.86	TRUE	3	19	1	75.0144				N	N
D7	34N	METTL14	UNKNOWN	SYBR	None	2.26965	1.57467	3.27136	25.8916	25.596	0.275611		3.31391	0.189962			-1.18247	TRUE	5161.86	TRUE	3	14	1	79.1915				N	N
D8	34N	METTL14	UNKNOWN	SYBR	None	2.26965	1.57467	3.27136	25.5505	25.596	0.275611		3.31391	0.189962			-1.18247	TRUE	5161.86	TRUE	1	2	1	79.1915				N	N
D9	34N	METTL14	UNKNOWN	SYBR	None	2.26965	1.57467	3.27136	25.346	25.596	0.275611		3.31391	0.189962			-1.18247	TRUE	5161.86	TRUE	1	2	1	79.1829				N	N
D10	40N	METTL14	UNKNOWN	SYBR	None	1.0248	0.725672	1.44722	27.8897	27.9727	0.159737		4.46105	0.179348			-0.0353387	TRUE	5161.86	TRUE	3	17	1	79.1829				N	N
D11	40N	METTL14	UNKNOWN	SYBR	None	1.0248	0.725672	1.44722	27.8716	27.9727	0.159737		4.46105	0.179348			-0.0353387	TRUE	5161.86	TRUE	3	15	1	79.0327				N	N
D12	40N	METTL14	UNKNOWN	SYBR	None	1.0248	0.725672	1.44722	28.1569	27.9727	0.159737		4.46105	0.179348			-0.0353387	TRUE	5161.86	TRUE	3	17	1	79.0327				N	N
E7	23T	ACTIN	UNKNOWN	SYBR	None				21.4621	21.5268	0.0565719							TRUE	7101.97	TRUE	3	12	1	91.5661				N	N
E8	23T	ACTIN	UNKNOWN	SYBR	None				21.5671	21.5268	0.0565719							TRUE	7101.97	TRUE	3	12	1	91.5661				N	N
E9	23T	ACTIN	UNKNOWN	SYBR	None				21.5511	21.5268	0.0565719							TRUE	7101.97	TRUE	3	12	1	91.5597				N	N
E10	25T	ACTIN	UNKNOWN	SYBR	None				20.5941	20.4752	0.327728							TRUE	7101.97	TRUE	3	7	1	91.5597				N	N
E11	25T	ACTIN	UNKNOWN	SYBR	None				20.1046	20.4752	0.327728							TRUE	7101.97	TRUE	1	2	1	91.4144				N	N
E12	25T	ACTIN	UNKNOWN	SYBR	None				20.7268	20.4752	0.327728							TRUE	7101.97	TRUE	3	7	1	91.4144				N	N
F7	23N	ACTIN	UNKNOWN	SYBR	None				26.918	26.861	0.0606543							TRUE	7101.97	TRUE	3	15	1	91.5661				N	N
F8	23N	ACTIN	UNKNOWN	SYBR	None				26.7973	26.861	0.0606543							TRUE	7101.97	TRUE	3	11	1	91.5661				N	N
F9	23N	ACTIN	UNKNOWN	SYBR	None				26.8677	26.861	0.0606543							TRUE	7101.97	TRUE	3	16	1	91.5597				N	N
F10	25N	ACTIN	UNKNOWN	SYBR	None				26.3417	26.5354	0.206074							TRUE	7101.97	TRUE	1	2	1	91.5597				N	N
F11	25N	ACTIN	UNKNOWN	SYBR	None				26.5125	26.5354	0.206074							TRUE	7101.97	TRUE	3	15	1	91.2653				N	N
F12	25N	ACTIN	UNKNOWN	SYBR	None				26.752	26.5354	0.206074							TRUE	7101.97	TRUE	3	16	1	91.2653				N	N
G1	28T	ACTIN	UNKNOWN	SYBR	None				19.1212	19.1297	0.0760581							TRUE	7101.97	TRUE	1	2	1	91.5687				N	N
G2	28T	ACTIN	UNKNOWN	SYBR	None				19.0582	19.1297	0.0760581							TRUE	7101.97	TRUE	1	2	1	91.5687				N	N
G3	28T	ACTIN	UNKNOWN	SYBR	None				19.2096	19.1297	0.0760581							TRUE	7101.97	TRUE	1	2	1	91.8647				N	N
G4	29T	ACTIN	UNKNOWN	SYBR	None				19.1968	19.0527	0.135522							TRUE	7101.97	TRUE	1	2	1	91.7156				N	N
G5	29T	ACTIN	UNKNOWN	SYBR	None				18.9278	19.0527	0.135522							TRUE	7101.97	TRUE	1	2	1	91.7106				N	N
G6	29T	ACTIN	UNKNOWN	SYBR	None				19.0335	19.0527	0.135522							TRUE	7101.97	TRUE	1	2	1	91.7106				N	N
G7	34T	ACTIN	UNKNOWN	SYBR	None				20.3584	20.2139	0.131869							TRUE	7101.97	TRUE	3	10	1	91.5661				N	N
G8	34T	ACTIN	UNKNOWN	SYBR	None				20.1833	20.2139	0.131869							TRUE	7101.97	TRUE	1	2	1	91.417				N	N
G9	34T	ACTIN	UNKNOWN	SYBR	None				20.1001	20.2139	0.131869							TRUE	7101.97	TRUE	1	2	1	91.7088				N	N
G10	40T	ACTIN	UNKNOWN	SYBR	None				17.0633	17.2014	0.140532							TRUE	7101.97	TRUE	1	2	1	91.7088				N	N
G11	40T	ACTIN	UNKNOWN	SYBR	None				17.1967	17.2014	0.140532							TRUE	7101.97	TRUE	1	2	1	91.4144				N	N
G12	40T	ACTIN	UNKNOWN	SYBR	None				17.3442	17.2014	0.140532							TRUE	7101.97	TRUE	1	2	1	91.4144				N	N
H1	28N	ACTIN	UNKNOWN	SYBR	None				24.1824	24.215	0.0750557							TRUE	7101.97	TRUE	3	16	1	91.5687				N	N
H2	28N	ACTIN	UNKNOWN	SYBR	None				24.3008	24.215	0.0750557							TRUE	7101.97	TRUE	3	12	1	91.4195				N	N
H3	28N	ACTIN	UNKNOWN	SYBR	None				24.1617	24.215	0.0750557							TRUE	7101.97	TRUE	3	14	1	91.7156				N	N
H4	29N	ACTIN	UNKNOWN	SYBR	None				23.2652	23.2984	0.0309975							TRUE	7101.97	TRUE	1	2	1	91.7156				N	N
H5	29N	ACTIN	UNKNOWN	SYBR	None				23.3266	23.2984	0.0309975							TRUE	7101.97	TRUE	1	2	1	91.7106				N	N
H6	29N	ACTIN	UNKNOWN	SYBR	None				23.3033	23.2984	0.0309975							TRUE	7101.97	TRUE	1	2	1	91.7106				N	N
H7	34N	ACTIN	UNKNOWN	SYBR	None				22.4804	22.2821	0.179709							TRUE	7101.97	TRUE	3	11	1	91.5661				N	N
H8	34N	ACTIN	UNKNOWN	SYBR	None				22.2359	22.2821	0.179709							TRUE	7101.97	TRUE	1	2	1	91.5661				N	N
H9	34N	ACTIN	UNKNOWN	SYBR	None				22.1301	22.2821	0.179709							TRUE	7101.97	TRUE	1	2	1	91.7088				N	N
H10	40N	ACTIN	UNKNOWN	SYBR	None				23.3707	23.5117	0.266422							TRUE	7101.97	TRUE	1	2	1	91.7088				N	N
H11	40N	ACTIN	UNKNOWN	SYBR	None				23.8189	23.5117	0.266422							TRUE	7101.97	TRUE	3	11	1	91.4144				N	N
H12	40N	ACTIN	UNKNOWN	SYBR	None				23.3453	23.5117	0.266422							TRUE	7101.97	TRUE	1	2	1	91.4144				N	N
Analysis Type	Singleplex
Endogenous Control	ACTIN
RQ Min/Max Confidence Level	95.0
Reference Sample	16T
